# Supplementary material for: The Prognostic Significance of the Systemic Inflammation Response Index (SIRI) and HALP Score in Hodgkin’s Lymphoma
Source: Diagnostics (Basel). 2026 Mar 25;16(7):980. doi: 10.3390/diagnostics16070980 (PMC13073017; doi:10.3390/diagnostics16070980)
Supplement: Supplementary file 1 [file diagnostics-16-00980-s001.zip]

Archive with 1 entries (1 files):
- diagnostics-4142215-supplementary.pdf
